# Supplementary material for: Optimizing Varicella Vaccination Strategy: A Study on Age and Dose Impacts on Antibody Levels
Source: Vaccines (Basel). 2024 Dec 30;13(1):23. doi: 10.3390/vaccines13010023 (PMC11769036; doi:10.3390/vaccines13010023)
Supplement: Supplementary file 1 [file vaccines-13-00023-s001.zip]

Archive with 1 entries (1 files):
- vaccines-3319158-supplementary.pdf
